# Supplementary material for: Psychopharmacological Therapy Positively Modulates Disease Activity in Inflammatory Bowel Disease: A Systematic Review
Source: Int J Mol Sci. 2025 Jul 6;26(13):6514. doi: 10.3390/ijms26136514 (PMC12249696; doi:10.3390/ijms26136514)
Supplement: Supplementary file 1 [file ijms-26-06514-s001.zip]

Archive with 1 entries (1 files):
- ijms-3683353-supplementary.pdf
